# Supplementary material for: Exploring Natural Product Activity and Species Source Candidates for Hunting ABCB1 Transporter Inhibitors: An In Silico Drug Discovery Study
Source: Molecules. 2022 May 12;27(10):3104. doi: 10.3390/molecules27103104 (PMC9143904; doi:10.3390/molecules27103104)
Supplement: Supplementary file 1 [file molecules-27-03104-s001.zip]

Archive with 1 entries (1 files):
- molecules-1666383-supplementary.pdf
